# Supplementary material for: Cathepsin B-dependent glycolysis contributes to reduced renal uric acid excretion in hyperuricemia
Source: Commun Biol. 2025 Jun 2;8:845. doi: 10.1038/s42003-025-08303-5 (PMC12130491; doi:10.1038/s42003-025-08303-5)
Supplement: Supplementary file 4 — Supplementary Data 1 [file 42003_2025_8303_MOESM4_ESM.xlsx]

## Sheet: figure 1
figure 1a-d	con(Sample number)	CTSB(ng/mL)	SUA(umo/L)	Scr(umol/L)	Ucr(mmol)	UUA(mmol)	FEua(%)	UV(mL)	24hCTSB(ng)	Serum CTSB(ng/mL)
	26	4.80087	412	79.8	15.4	3.87	4.86739	2000	9.60174	16.4373
	466	4.77122	405	98.7	50.1314	6.4548	3.13787	2200	10.4967	19.6205
	498	4.79621	307	78.9	11.1	2.33	5.39475	1000	4.79621	18.0985
	562	4.98512	314	66.4	29.04	5.688	4.14192	1065	5.30916	16.9706
	578	5.69747	295	101	23.14	5.538	8.19387	1300	7.40671	26.5638
	610	4.71677	410	92.1	18.87	4.158	4.94981	1500	7.07516	17.4459
	658	6.55187	376	76.6	18.48	5.019	5.53294	2100	13.7589	16.9441
	850	5.01152	346	78.7	10.01	3.679	8.35977	1300	6.51498	25.8009
	290	5.08868	411	89.95	12.545	4.6085	8.03986	1500	7.63303	17.7943
	HUA(Sample number)
	10	4.71177	470	78.6	12.15	4.025	5.54006	5000	23.5588	19.27
	42	5.49513	547	104.9	14.9	2.64	3.39786	2200	12.0893	18.3832
	60	5.20027	436	77.9	22.7	4.87	3.83313	2000	10.4005	18.1976
	78	5.1386	584	83.9	18	4.91	3.91885	4150	21.3252	21.5486
	96	4.7178	471	104.3	19.98	4.568	5.06284	4500	21.2301	19.5908
	114	4.69802	534	81.5	17.83	3.42	2.92746	4800	22.5505	18.6975
	132	4.90581	500	85.2	12.06	3.357	4.74322	1800	8.83045	19.3854
	185	4.71374	479	96.9	15.7	2.9	3.73669	4050	19.0907	22.3708
	239	5.41101	745	85.3	24.5	5.04	2.35536	2500	13.5275	17.5647
	966	5.97751	430	97.7	16.164	5.469	7.6875	1500	8.96627	18.2227
	307	5.88047	551	98	13.5548	3.8386	5.03679	1700	9.9968	23.4253
	324	4.75504	506	84.1	16.644	3.5924	3.58734	2800	13.3141	18.2982
	352	4.97115	585	98.7	21	5.42	4.35453	2000	9.9423	17.0646
	366	4.75118	660	88.6	23.4915	7.5717	4.32685	4700	22.3306	19.5218
	380	5.18227	499	71.2	13.2411	3.4065	3.67083	1500	7.77341	20.0255
figure 1f	con	HUA	CTSB/actin
	0.719336	0.795125
	0.788678	0.881599
	0.68923	0.902522
figure 1g	con	HUA	CTSB mRNA
	0.788592	3.03363
	1.56139	2.07692
	0.650013	2.52483
figrue 1i	UOX+/+	UOX-/-	CTSB/actin
	0.300058	0.518311
	0.255144	0.536313
	0.351497	0.625198
figure 1j	UOX+/+	UOX-/-	CTSB mRNA
	0.983939	3.1964
	0.84149	2.99395
	1.17457	2.67925
figure 1o	con	UA	CTSB/actin
	0.882544	1.28429
	1.14274	1.3294
	1.09284	1.38384
figure 1p	con	UA	CTSB mRNA
	0.91352	2.22822
	1.00099	1.95722
	1.08549	1.78213
figure 1s	con	UA	CTSB/actin
	1.31688	2.07632
	0.903477	2.06618
	0.864577	1.52482
figure 1t	con	UA	CTSB mRNA
	0.843551	2.18741
	1.00388	1.52898
	1.15257	1.55922

## Sheet: figure 2
figure 2c	group	SUA(umol/L)		figrue 2d	group	FEua(%)		figure 2e	group	Scr(umol/L)		figure 2f	group	UACR(mg/g)
	f/f	117.65			f/f	2.90318			f/f	10.05			f/f	32.7636
		130.29				2.15834				10.51				22.4623
		103.2				3.35755				10.47				27.3838
		149.28				2.73913				13.42				21.7777
		145.1				2.80575				11.92				22.038
		128.43				2.54094				11.18				14.188
	CKO	103.97			CKO	2.86708			CKO	10.34			CKO	18.3171
		152.93				2.41333				11.22				12.8707
		117.13				2.66777				11.54				17.2227
		148.38				2.38222				11.83				22.3666
		133.76				3.10688				16.02				26.4525
		126.37				2.63221				10.88				25.6374
	f/f+PO	207.19			f/f+PO	1.03533			f/f+PO	13.49			f/f+PO	36.3171
		199.21				1.24824				13.77				29.2664
		180.97				1.08113				14.82				17.4318
		150.95				1.27681				14.66				16.5331
		163.75				1.3634				12.61				31.2153
		157.68				1.65053				10.83				20.9549
	CKO+PO	136.32			CKO+PO	1.63541			CKO+PO	9			CKO+PO	23.3728
		162.93				1.83589				12.21				19.5987
		121.26				1.70173				12.75				14.7655
		147.17				1.78416				12.24				16.1191
		149.83				2.10675				12.68				24.1068
figure 2g	CTSBflox/flox	CTSBtecKO	CTSBflox/flox+HUA	CTSBtecKO+HUA	Serum IL-1beta
	34.38	13.02	62.37	50.04
	16.23	11.2	56.27	47.22
	18.26	19.22	96.19	35.35
	21.59	14.67	86.39	62.08
	27.18	9.8	72.96	57.7
	22.02	27.91	84.57
figure 2h	CTSBflox/flox	CTSBtecKO+HUA	CTSBflox/flox+HUA	CTSBtecKO+HUA	Serun IL-6
	25.7159	20.905	53.5238	34.3385
	29.1509	45.7013	49.1012	20.7615
	24.2428	23.511	35.4217	24.6834
figure 2i	CTSBflox/flox	CTSBtecKO+HUA	CTSBflox/flox+HUA	CTSBtecKO+HUA	Serum TNF-⍺
	26.0168	33.6155	56.8335	40.4096
	26.5321	29.5275	52.5247	34.2105
	28.7588	29.3568	49.5245	35.8245
figure 2k	CTSBflox/flox	CTSBtecKO	CTSBflox/flox+HUA	CTSBtecKO+HUA	URAT1/actin
	0.731199	0.464851	1.45667	0.647102
	0.551549	0.261509	0.881681	0.773297
	0.543582	0.822782	1.89384	0.98366
	0.588884	0.677101	1.26646	0.577387
	0.39741	0.329809	0.859181	0.568718
	0.689759	1.00062	2.08346	0.686464
figure 2l	CTSBflox/flox	CTSBtecKO	CTSBflox/flox+HUA	CTSBtecKO+HUA	ABCG2/actin
	1.30961	0.954398	0.185769	0.600173
	1.01211	0.746696	0.275123	0.64031
	0.86292	0.762515	0.540642	1.01157
	1.08514	0.750773	0.230416	1.0435
	0.814718	0.73084	0.303568	0.492065
	0.978769	0.961956	0.463887	0.596132
figure 2m	CTSBflox/flox	CTSBtecKO	CTSBflox/flox+HUA	CTSBtecKO+HUA	GLUT9/actin
	0.151221	0.157232	0.574912	0.867015
	0.305065	0.211782	1.26679	0.562614
	0.188989	0.160299	0.938936	0.370391
	0.12352	0.198158	0.456817	0.410319
	0.114246	0.370882	0.951387	0.62841
	0.294607	0.324019	1.08257	0.227918

## Sheet: figure 4
figure 4b	con	HUA	HK2/actin
	0.402653	0.599646
	0.435696	0.614861
	0.432032	0.55809
figure 4c	con	HUA	PKM2/actin
	0.251347	0.333523
	0.252436	0.381886
	0.249705	0.388608
figure 4g	UOX+/+	UOX-/-	HK2/actin
	0.225198	0.287547
	0.182795	0.26251
	0.231666	0.256388
figure 4h	UOX+/+	UOX-/-	PKM2/actin
	0.385883	0.709045
	0.327855	1.0211
	0.42621	0.880878

## Sheet: figure 5
figure 5b	con	UA	HK2/actin
	0.423474	0.558469
	0.391551	0.505682
	0.344448	0.576167
figrue 5c	con	UA	PKM2/actin
	0.552865	0.612795
	0.464106	0.577687
	0.535663	0.605686
figure 5e	con	UA	HK2/actin
	0.608157	0.783124
	0.594434	0.852883
	0.524872	0.881276
figure 5f	con	UA	PKM2/actin
	0.522098	0.569182
	0.444461	0.591512
	0.537748	0.626626
figrue 5g	con	UA	HK activity
	0.00343	0.008146
	0.003859	0.008574
	0.00343	0.007717
figrue 5h	con	UA	PK activity
	0.841372	1.1522
	0.79314	1.15756
	0.836013	1.21115
figure 5i	con	UA	Lactic acid
	4.13627	7.66225
	4.33775	7.13733
	4.2105	7.22216
figrue 5j	con	UA	HK activity
	0.003001	0.006431
	0.00343	0.007288
	0.003001	0.00686
figure 5k	con	UA	PK activity
	0.862808	1.21651
	0.894962	1.16827
	0.873526	1.18971
figrue 5l	con	UA	Lactic acid
	4.34305	6.32609
	4.58696	6.76087
	4.25292	7.08961

## Sheet: figure 6
figure 6d	CTSBflox/flox	CTSBtecKO	CTSBflox/flox+HUA	CTSBtecKO+HUA	HK2/actin
	0.578298	0.82582	1.95039	1.33278
	0.450568	0.435472	0.999238	0.691702
	0.724658	0.711968	1.72267	0.894982
	0.966878	1.20944	1.43052	1.04669
	0.599532	0.804994	0.829829	0.768253
	0.935721	0.784629	1.791	0.897743
figure 6e	CTSBflox/flox	CTSBtecKO	CTSBflox/flox+HUA	CTSBtecKO+HUA	PKM2/actin
	0.56272	0.692533	1.24784	0.839454
	0.519952	0.408659	1.1788	0.461787
	0.869027	0.769243	1.43281	0.8344
	0.639252	0.686477	0.890639	0.733305
	0.584218	0.604498	0.850159	1.10681
	0.620959	0.554153	1.47166	0.849022
figure 6g	WT	CTSB-KO	WT+UA	CTSB-KO+UA	HK2/actin
	0.401179	0.280355	0.60288	0.426228
	0.503393	0.254323	0.533085	0.476235
	0.479625	0.324223	0.563051	0.446574
figure 6h	WT	CTSB-KO	WT+UA	CTSB-KO+UA	PKM2/actin
	0.802458	0.526787	0.78322	0.52764
	0.869074	0.603488	0.972185	0.746659
	0.729091	0.56627	0.728625	0.611479

## Sheet: figure 7
figure 7a	con	Lo	HUA	HUA+Lo	SUA
	160.04	121.21	231.89	226.05
	117.78	125.64	262.47	192.6
	108.03	146.77	398.09	209.46
	142.95	156.73	233.87	182.04
	174.88	149.26	249.34	172.8
	157.28		189.32	152.8
figure 7b	con	Lo	HUA	HUA+Lo	FEua
	4.0645	3.42688	1.19481	1.64313
	3.17511	2.49303	0.931845	1.95149
	2.79809	2.51148	0.824234	1.32507
	3.20243	2.9747	1.34865	1.7434
	2.47049	2.81586	0.89983	1.63267
	2.51364		1.40563	2.35973
figure 7c	con	Lo	HUA	HUA+Lo	Scr
	15.41	9.22	11.29	10.01
	9.76	8.9	10.99	11.21
	10.53	8.8	10.84	10.68
	9.4	12.26	13.35	12.27
	11.53	9.83	11.79	10.4
	10.33		11.8	14.13
figure 7d	con	Lo	HUA	HUA+Lo	UACR
	39.8112	36.8082	25.1278	38.5901
	25.8609	23.3266	23.1111	34.9917
	32.7636	19.9222	33.646	28.1519
	41.1483	42.0394	36.1201	33.8939
	39.0834	28.0749	41.0417	36.4163
	25.1716		35.8908	63.7005
figure 7e	con	Lo	HUA	HUA+Lo	Serum IL-1beta
	29.5	10.73	38.98	38.22
	31.26	9.31	75.22	37.18
	18.1	11.42	67.71	49.21
	25.99	16.19	65.92	46.9
	16.24	22.55	57.08	42.33
	11.76		85.2	58.06
figure 7f	con	Lo	HUA	HUA+Lo	Serum IL-6
	21.9131	26.9035	75.5363	41.0675
	25.568	26.9035	46.9922	25.568
	28.2487	21.4802	48.4508	24.9777
figure 7g	con	Lo	HUA	HUA+Lo	Serum TNF-⍺
	25.9309	25.673	58.8259	34.0405
	35.0601	31.6588	54.3309	28.8442
	26.1028	26.9611	53.0403	25.3288
figure 7i	con	Lo	HUA	HUA+Lo	HK2/actin
	0.651342	0.622035	1.66475	0.911673
	0.240421	0.500922	1.56544	0.851269
	0.527215	0.447615	1.09796	1.04316
	0.285226	0.385336	1.08384	0.662702
	0.308893	0.527907	0.75452	0.680548
	0.669296	0.778312	0.925333	0.588521
figure 7j	con	Lo	HUA	HUA+Lo	PKM2/actin
	0.277816	0.427312	2.13892	0.549538
	0.181309	0.240614	1.35297	0.257053
	0.537431	0.431155	0.560923	0.354508
	0.36406	0.666851	1.26936	0.790374
	0.199329	0.364579	0.786239	0.241794
	0.361435	0.336543	0.575731	0.654669
figure 7k	con	Lo	HUA	HUA+Lo	URAT1/actin
	0.197205	0.281694	0.592438	0.446247
	0.355105	0.268952	0.514246	0.397546
	0.343816	0.416121	0.482236	0.321001
	0.288371	0.198308	0.546256	0.514947
	0.445997	0.312035	0.514161	0.248279
	0.355836	0.36123	0.483523	0.353588
figure 7l	con	Lo	HUA	HUA+Lo	ABCG2/actin
	0.974322	0.897638	0.419486	0.653692
	0.926489	0.718227	0.308406	0.874809
	1.44096	1.41126	0.466241	1.24365
	1.50494	1.43674	0.787409	1.28926
figure 7m	con	Lo	HUA	HUA+Lo	GLUT9/actin
	0.54521	0.543474	1.06835	0.982362
	0.577538	1.15302	1.82467	1.25008
	0.746784	0.712299	1.2652	1.09275
	0.942778	0.904219	1.55341	0.8841
figure 7n	con	Lo	UA	UA+Lo	IL-1beta
	39.8	38.25	47.2	44.19
	39.13	37.11	47.11	41.32
	37.63	37.12	44.82	42.3
figure 7p	con	Lo	UA	UA+Lo	URAT1/actin
	0.412645	0.39055	0.919852	0.690681
	0.473008	0.486302	1.0897	0.725377
	0.394344	0.440952	0.878111	0.836718

## Sheet: figure 8
figure 8b	CTSB-NC	CTSB-OE	CTSB/actin
	0.602337	1.30118
	0.713789	1.35657
	0.735165	1.20666
figure 8d	CTSB-NC	CTSB-NC+CA074Me	CTSB-OE	CTSB-OE+CA074Me	URAT1/actin
	0.448455	0.713344	1.15614	0.779163
	0.685579	0.662961	1.13359	0.861074
	0.713297	0.717502	1.36208	0.692477
figure 8e	CTSB-NC	CTSB-NC+CA074Me	CTSB-OE	CTSB-OE+CA074Me	ABCG2/actin
	0.739262	0.570421	0.279783	0.663213
	0.607489	0.472825	0.335756	0.598476
	0.571679	0.505988	0.343659	0.580993
figure 8f	CTSB-NC	CTSB-NC+CA074Me	CTSB-OE	CTSB-OE+CA074Me	GLUT9/actin
	0.364621	0.573466	0.927048	0.635205
	0.250397	0.665234	1.1217	0.704261
	0.40646	0.405114	1.38098	0.677712
figure 8h	CTSB-NC	CTSB-NC+CA074Me	CTSB-OE	CTSB-OE+CA074Me	HK2/actin
	0.808603	0.660935	1.17936	0.415981
	0.558068	0.562666	0.925263	0.525336
	0.759149	0.686143	0.99411	0.409487
figure 8i	CTSB-NC	CTSB-NC+CA074Me	CTSB-OE	CTSB-OE+CA074Me	PKM2/actin
	0.249694	0.531192	0.750339	0.552665
	0.284687	0.54449	0.813989	0.620523
	0.430199	0.559342	0.755487	0.562171
figure 8j	Time (minutes)	Con			UA			CTSB-OE			CTSB-OE+UA
	1.38114	5.16637	4.61485	5.05528	5.3224	7.98677	8.29007	9.05828	7.14121	8.09133	18.9528	12.9821
	9.89898	5.2232	4.52815	5.12989	5.33507	8.02312	8.22528	8.94885	7.12787	8.15155	18.6746	12.8226
	18.4089	5.20714	4.48155	5.01984	5.34281	8.00693	8.12357	8.93326	7.22881	7.85925	17.9208	12.8799
	27.0413	8.19487	8.14904	8.6355	8.16965	11.7016	12.804	15.5233	10.5645	11.6344	26.9958	19.9357
	35.5523	8.53578	8.60894	8.96206	8.53298	12.4099	13.2543	15.8069	11.0628	12.4931	27.3098	20.7179
	44.0592	8.66566	8.7263	8.87697	8.60946	12.7959	13.3092	15.7563	11.3259	11.7609	27.1606	20.6134
	52.6836	17.293	16.6456	16.8174	17.3723	26.6999	25.7671	26.7924	17.6037	17.806	40.6219	31.9896
	61.1986	17.3033	16.8186	16.6099	17.1722	26.7396	26.0359	25.9753	17.8772	16.8345	39.9609	31.8189
	69.7104	16.9816	16.6271	16.6828	17.2752	26.6209	25.9791	27.0323	17.1434	17.4463	39.8867	31.6412
	78.3353	4.85688	4.82812	5.06536	4.80351	7.63327	7.68504	7.60583	5.63048	5.66581	13.7912	10.2601
	86.8526	3.05686	2.76396	3.16051	3.00919	4.82603	4.77462	5.18109	4.16295	3.82113	9.73193	6.91309
	95.3681	3.00293	2.71987	3.01634	2.85122	4.67432	4.64012	4.79493	3.94692	3.74284	9.60883	6.7284

## Sheet: figure S1
figure S1a		SUA(umol/L)		figure S1b		Feua(%)		figure S1c		Scr(umol/L)		figure S1d		UACR(mg/g)
	con	160.04			con	4.0645			con	15.41			con	39.8112
		117.78				3.17511				9.76				25.8609
		108.03				2.79809				10.53				32.7636
		142.95				3.20243				9.4				41.1483
		174.88				2.47049				11.53				39.0834
		157.28				2.51364				10.33				25.1716
	HUA	231.89			HUA	1.19481			HUA	11.29			HUA	25.1278
		262.47				0.931845				10.99				23.1111
		233.87				1.34865				13.35				36.1201
		249.34				0.89983				11.79				41.0417
		189.32				1.40563				11.8				35.8908
figure S1e		Serum IL-1beta(pg/mL)
	con	27.27
		14.45
		20.56
		21.28
		12.88
		8.52
	HUA	57.67
		76.56
		46.79
		56.99
		42.34
figure S1f	con	HUA	Serum IL-6
	23.783	65.0629
	33.0953	36.2749
	18.1474	51.6291
	30.1973	48.2521
	20.1213	43.5283
	15.6391
figure S1g	con	HUA	Serum TNF-⍺
	24.5322	63.3462
	35.0021	44.2164
	27.3214	51.073
	15.4194	33.8202
	30.3629	48.8873
	21.215

## Sheet: figure S2
figure S2b		SUA(umol/L)
	UOX+/+	121.52
		183.46
		107.63
		91.32
	UOX-/-	1183.6
		931.47
		1375.47
figure S2c		Scr(umol/L)
	UOX+/+	12.33
		10.01
		9.36
		10.23
	UOX-/-	46.35
		37.6
		80.63
figure S2d		BUN(mmol/L)
	UOX+/+	9.19
		8.36
		9.97
		7.48
	UOX-/-	38.39
		31.12
		44.64

## Sheet: figure S3
figure S3a		SUA(umol/L)		figure S3b		Feua(%)		figure S3c		Scr(umol/L)		figure S3d		UACR(mg/g)
	con	107.3			con	4.29942			con	15.41			con	25.0825
		93.38				3.81728				9.76				22.038
		96.62				3.21235				10.53				32.7636
		151.34				3.09637				9.4				41.1483
		104.78				2.46551				11.53				26.6799
		134.8				2.93283				10.33				25.1716
	CA074Me	126.91			CA074Me	2.78649			CA074Me	11.04			CA074Me	31.2512
		94.9				4.3034				11.48				20.5743
		78.15				3.28903				10.31				31.9185
		140.46				2.91651				11.05				21.1576
		175.54				2.05906				12.68				35.1361
		122.84				2.56917				11.89				42.4857
	HUA	276.05			HUA	1.01449			HUA	11.29			HUA	26.0049
		174.49				1.25967				10.99				24.7273
		149.27				2.27241				10.84				34.7825
		230.83				1.29289				13.35				39.7782
		279.29				0.695778				11.79				36.1087
		213.92				1.53867				11.8				32.3515
	HUA+CA074Me	97.52			HUA+CA074Me	2.09126			HUA+CA074Me	11.12			HUA+CA074Me	27.5413
		185.87				1.8829				10.97				28.7619
		97.89				2.16401				10.84				33.5704
		92.92				2.74769				9.03				30.5768
		190.24				1.63375				11.85				24.2549
		223.9				1.38741				8				52.5191
figure S3e		serum IL-1beta(pg/mL)
	con	30.06
		28.38
		19.11
		15.66
		18.1
		10.88
	CA074Me	12.57
		14.68
		7.24
		6.91
		10.7
		21.65
	HUA	48.04
		70.32
		75.7
		85.39
		67.72
		95.18
	HUA+CA074Me	68.12
		57.09
		46.53
		56.36
		39.46
		49.87

[truncated: 2 more sheets: figure S4, figure S6]
