# Supplementary material for: Cathepsin B-dependent glycolysis contributes to reduced renal uric acid excretion in hyperuricemia
Source: Commun Biol. 2025 Jun 2;8:845. doi: 10.1038/s42003-025-08303-5 (PMC12130491; doi:10.1038/s42003-025-08303-5)
Supplement: Supplementary file 5 — Supplementary Data 2 [file 42003_2025_8303_MOESM5_ESM.xlsx]

## Sheet: 缺失值数据矩阵
ID

## Sheet: 数据矩阵
ID

## Sheet: 索引
索引

## Sheet: 分组
sample

## Sheet: 比较
比较组
